# Supplementary material for: Pregnancy with multiple high-risk factors: a systematic review and meta-analysis
Source: J Glob Health. 2025 Feb 7;15:04027. doi: 10.7189/jogh.15.04027 (PMC11893144; doi:10.7189/jogh.15.04027)
Supplement: Online Supplementary Document [file jogh-15-04027-s001.zip]

Archive with 2 entries (2 files):
- jogh-15-04027-s001.pdf
- jogh-15-04027-s002.xlsx
