# Supplementary material for: Pregnancy with multiple high-risk factors: a systematic review and meta-analysis
Source: J Glob Health. 2025 Feb 7;15:04027. doi: 10.7189/jogh.15.04027 (PMC11893144; doi:10.7189/jogh.15.04027)
Supplement: Online Supplementary Document [file jogh-15-04027-s001.zip › jogh-15-04027-s002.xlsx]

## Sheet: Sheet1
Table S2. Basic characteristics of included studies.
NO.	Author	Published Year	Title	Study design	Country/region	Research duration	Participants and sample size	Objective of the study	Data collection tool	Exposure	Outcome	Measurements of multiple risk factors of pregnancy	Main results related to the co-existence of multiple risk factors of pregnancy	Quality
1	Mark Tomlinson	2013	Multiple Risk Factors During Pregnancy in South Africa: The Need for a Horizontal Approach to Perinatal Care	Cross-sectional study	South Africa	May 2009 to December 2010	1,145 pregnanct women	To examine the prevalence and co-occurrence of these risk factors among pregnant women in Cape Town townships of South Africa.	Structured assessment questionnaire	Overlapping risk factors of pregnancy	-	The co-existing number of risk factors in pregnancy including depression symptoms during pregnancy, HIV positive, alcohol use prior to pregnancy, and low birth weight of previous children. (4 risk factors)	1. One in four (27 %) pregnant women had two or more risk factors. 2. Combinations of three or more risk factors totaled 6.5 %.	Moderate
2	Keenan E. Yanit	2012	The impact of chronic hypertension and pregestational diabetes on pregnancy outcomes	Retrospective cohort study	California, the US	2006	532,088 singleton, nonanomalous deliveries women	To examine the impact of chronic hypertension and pregestational diabetes on pregnancy outcomes.	Data were collected through the California Vital Statistics Birth Certificate Data linked with the California Patient Discharge Data as well as Vital Statistics Death Certificate Data and Vital Statistics Fetal Death File in 2006	Pregestational diabetes alone, chronic hypertension alone, or both.	The outcomes examined included gestational age at delivery, birthweight, intrauterine fetal demise (IUFD), preeclampsia, preterm birth, small for gestational age, large for gestational age, shoulder dystocia, and placental abruption.	The co-existence of chronic hypertension and pre-gestational diabetes. (2 risk factors)	1. 433 (0.1%) had both pregestational diabetes and chronic hypertension. 2. Women with both pregestational diabetes and chronic hypertension were associated with increased risks of IUFD (aOR, 7.1; 95% confidence interval [CI], 3.1–16.2), preeclampsia (aOR, 12.5; 95% CI, 10.0 –15.5), SGA (aOR, 2.2; 95% CI, 1.6-3.0), LGA (aOR, 1.8; 95% CI, 1.2-2.7), delivery at 32 weeks (aOR, 7.6; 95% CI, 5.1-11.2)…	Moderate
3	Susanne Winkel	2015	Associations of anxiety disorders, depressive disorders and body weight with hypertension during pregnancy	Prospective longitudinal study	Germany	January 2009 to June 2010	283 pregnant women from gynecological outpatient settings	To investigate the associations of anxiety and/or depressive disorders prior to pregnancy with blood pressure and arterial hypertension in pregnancy	Data were assessed via standardized interviews, questionnaires, and observations by trained assessors. Medical data about blood pressure during pregnancy were derived from the medical documentation in the German “Mutterpass.”	Maternal anxiety and depressive disorders prior to pregnancy and BMI	Blood pressure and arterial hypertension during pregnancy	Comorbid anxiety disorders and depressive disorders prior to pregnancy. (2 risk factors)	1. Women with comorbid AD had the significantly highest systolic and diastolic blood pressure measurements (115.5 mmHg systolic, 70.5 mmHg diastolic) compared to women with no AD (112.5 mmHg systolic, 68.2 mmHg diastolic) 2. Compared to no AD, women with comorbid AD had a significantly higher systolic blood pressure during the first trimester (M=114.9, SD=12.4 vs M=109.7, SD=12.9; β= 5.2, 95 % CI…	Moderate
4	Anna Wiencrot	2010	Neonatal Outcomes and Mental Illness, Substance Abuse, and Intentional Injury During Pregnancy	Retrospective cohort study	Massachusetts, the US	September 30, 2001 to December 30, 2004	176,845 pregnant women	To contribute to the literature on the co-morbidity of mental illness (MI), substance abuse (SA) and intentional injury (II) as risk factors for adverse perinatal outcomes.	Data were derived from the Massachusetts Pregnancy to Early Life Longitudinal (PELL) data system, which is a unique, population-based data system, with multiple linked data sets allowing cross-sectional and longitudinal analyses.	The co-morbidity of MI, SA and II during pregnancy	Preterm birth and low birth weight	The co-existence of mental illness/intentional injury or substance abuse/intentional injury or mental illness/intentional injury/substance abuse. (3 risk factors)	1. Among the included participants, 163 (0.09%) women had MI and II visits and 69 (0.04%) had SA and II visits. 2. Women with co-morbidities of SA and II compared to women with neither had both higher odds of PTB (OR 2.7 95% CI 1.3–5.7) and LBW birth (OR 5.3 95% CI 3.9–7.3)	Moderate
5	Tamar Wainstock	2021	Can We Predict Preterm Delivery Based on the Previous Pregnancy?	Retrospective nested case-control study	Israel	1988-2017	39,780 women with two first singleton consecutive deliveries	To identify risk factors during the first pregnancy ending at term for PTD in the subsequent pregnancy.	Data were derived from the the Soroka University Medical Center (SUMC) located in the Southern region of Israel.	Characteristics and complications of the first pregnancy	Preterm birth of the second pregnancy	Number of complications of the first pregnancy, including small for gestational age, perinatal mortality, and pre-eclampsia. (3 risk factors)	Having a history of two or more complications were significanty associated with increased risk of PTD in the subsequent pregnancy (adjusted OR = 2.20; 95%CI 1.54–3.13, p < 0.001).	Moderate
6	Nicholas J. Somerville	2019	Obstetric Comorbidity and Severe Maternal Morbidity Among Massachusetts Delivery Hospitalizations, 1998–2013	Longitudinal study	the US	1998-2013	1,185,182 delivery hospitalizations	To describe the distribution of comorbid risk among all delivery hospitalizations in Massachusetts and its association with the distribution of severe maternal morbidity.	Data were derived from the Massachusetts pregnancy to early life longitudinal data system (PELL), which is a relational data system that links infant birth and fetal death records to the corresponding maternal and infant hospital discharge administrative data for all delivery hospitalizations occurring in Massachusetts to resident women.	Comorbids during pregnancy	Severe maternal morbidity using an algorithm previously published by Callaghan et al., which uses a set of International Classification of Disease, Ninth Revision Clinical Modification (ICD-9-CM) codes to identify 25 lifesaving procedures or life-threatening events from delivery hospitalization administrative data.	Obstetric comorbidity index previously published by Bateman et al., which assigns a weight of 1–5 to each of 20 conditions identified from ICD-9-CM codes at delivery and maternal age ≥ 35 years old. (20 risk factors)	1. The yearly mean OCI score among delivery hospitalizations also rose steadily during the study period, from 0.60 in 1998 to 0.82 in 2013. 2. Deliveries with OCI scores of ≥ 10 had the highest rates of severe morbidity at 1,383.6/10,000 delivery hospitalizations.	Moderate
7	Lauren C Shuffrey	2022	Association of maternal depression and anxiety with toddler social- emotional and cognitive development in South Africa: a prospective cohort study	Prospective study	South Africa	April 2014 to August 2015	600 maternal-infant dyads	To examine associations between prenatal maternal depression and anxiety with child social-emotional and cognitive development in a cohort from the Western Cape Province of South Africa.	Data were abstracted through maternal-infant medical charts	Prenatal maternal depression and trait anxiety	Child social-emotional development, and cognitive, language and motor development	The co-existence of prenatal depression and anxiety. (2 risk factors)	1. Comorbid prenatal maternal depression and trait anxiety group was associated with the highest child social-emotional problems (mean difference: 4.33; 95% CI 2.90 to 5.67) as compared with the no prenatal depression or trait anxiety group. 2. Compared to children born to mothers with no prenatal depression or trait anxiety, children born to mothers with comorbid prenatal depression and trait an…	Moderate
8	Meliha Salahuddin	2019	Maternal comorbidity index and severe maternal morbidity during delivery hospitalizations in Texas, 2011‐2014	Cross-sectional study	Texas, the US	2011-2014	Delivery‐related hospitalizations among Texan women aged 15‐49 years were identified using the 2011‐2014 Texas all‐payer inpatient hospitalization public use data files (n = 1 434 441)	To examine the association between maternal comorbidity index and SMM among delivery hospitalizations in Texas.	Data were derived from the Texas Health Care Information Collection all‐payer inpatient hospitalization public use data file.	Maternal comorbidity index	Severe maternal morbidity	Maternal comorbidity index developed by Bateman et al. derived the original index using comorbidities, identified using ICD‐9‐CM codes from the Medicaid Analytic extract data, to predict maternal end‐organ injury or death, which assigned a weight to each comorbid condition based on the strength of association between the condition and the outcome. The comorbidities that were included in the index…	1. The majority (60.5%) of delivery hospitalizations had 0 comorbidity score, followed by 33.0%, 3.9%, and 2.6% with scores of 1‐2, 3‐4, and ≥5 score, respectively. 2. With each unit increase in maternal comorbidity index score, the odds of SMM increased by 1.43 (95% CI 1.42‐1.43). 3. When the maternal comorbidity index was examined categorically, and 0 score was set as the reference group, a dos…	Moderate
9	Rebecca Reno	2021	Preterm birth and social support services for prenatal depression and social determinants	Retrospective cohort study	San Francisco, the US	October 2017 to March 2019	47 women presenting symptoms of preterm labor or admitted for PTB from an urban county hospital in the San Francisco Bay Area.	To: (1) examine the unique and cooccurring associations between social determinants ofhealth and depression symptoms and gestational age at birth and (2) assess the potential benefit of receipt of behavioral health services on gestational age.	Data collection tools were designed using the Dahlgren and Whitehead rainbow model, which is a social-ecological framework that positions health as a function ofindividual constitutional factors, lifestyles, and behaviors embedded within upstream social, community, cultural, and environmental factors.	Depression symptom during pregnancy and high exposure to adverse social determinants (including employment, economic issues, food security, housing stability, access and acceptability of health care, social support, educational level, and intimate partner violence).	Gestational age at birth	Co-occurring depression symptom and high exposure to adverse social determinants. (2 risk factors)	Participants experiencing both depression symptoms and more than four adverse social determinants had gestational ages at birth that were shorter by 3.06 weeks (95% CI: -5.05,-1.07).	Moderate
10	Shahirose Sadrudin Premji	2020	Comorbid Anxiety and Depression among Pregnant Pakistani Women: Higher Rates, Different Vulnerability Characteristics, and the Role of Perceived Stress	Prospective cohort study	Pakistan	Not report	300 pregnant women	To: (1) explore the prevalence and patterns of comorbid antenatal anxiety and depressive symptoms in the mild-to-severe and moderate-to-severe categories among women in a LMI country like Pakistan and (2) understand the risk factors for comorbid anxiety and depressive symptoms. Using a prospective cohort design, a diverse sample of 300 pregnant women from four centers of Aga Khan Hospital for Wom…	Data were collected through questionnaires.	Socio-demographic, geographic and socio-economic factors, family composition, cultural factors, health habits), medications and supplements during pregnancy, level of allostatic load, and perceived stress.	Comorbid anxiety and mild-to-severe depression; and comorbid anxiety and moderate-to-severe depression during pregnancy.	The co-existence of anxiety and depression. (2 risk factors)	1. The prevalence of comorbid anxiety and mild-to-severe depressive symptoms during pregnancy was 13.5% (95% CI 9.9–18.0). 2. The prevalence of comorbid anxiety and moderate-to-severe depressive symptoms was 5.0% (14/282) at both time points.	Moderate
11	Chelsea A. Obrochta	2020	Psychological distress in pregnancy and postpartum	Prospective cohort study	the US and Canada	2016–2018	720 pregnanct women	To: (1) describe the prevalence and comorbidity of psychological distress in the prenatal and postnatal periods, and determine whether certain patterns of prenatal psychological distress were more likely to predict postpartum psychological distress. (2)explore sociodemographic and maternal health factors and adverse birth outcomes and their associations with prenatal psychological distress.	Data were collected from interview and medical records abstraction	Prenatal psychological distress	Postpartum psychological distress	Number of prenatal psychological distress, including depression, stress, and anxiety. (3 risk factors)	Participants with two or more prenatal psychological distress measures were significantly more likely to experience postpartum depression (aRR=7.04, 95% CI=2.60-19.06), stress (aRR=5.48, 95% CI=3.18-9.44), and anxiety (aRR=5.12, 95% CI=3.17-8.27) compared to participants with no prenatal depression, stress, or anxiety.	Moderate
12	Joana Sousa Nunes	2020	The Influence of Preeclampsia, Advanced Maternal Age and Maternal Obesity in Neonatal Outcomes Among Women with Gestational Diabetes	Retrospective cohort study	Portugal	2017-2018	301 unifetal pregnancies	To analyze adverse fetal or neonatal outcomes in women with gestational diabetes, including fetal death, preterm deliveries, birthweight, neonatal morbidity andmortality, as well as the synergic effect of concomitant pregnancy risk factors and poor obstetric outcomes, as advanced maternal age, maternal obesity and pre-eclampsia in their worsening.	Data were collected from the medical records registered in HSO’s health informatic programs Sclinico and Obscare.	Preeclampsia, advanced maternal age and maternal obesity	Neonatal outcomes, including fetal death, preterm deliveries, birthweight, neonatal morbidity and mortality.	The co-existence of advanced maternal age with gestational diabetes, pre-eclampsia with gestational diabetes and maternal obesity with gestational diabetes. (4 risk factors)	1. The incidence of neonatal morbidity, newborns with low and very lowbirth weight and of preterm deliveries was higher in those with the co-exisitence of pre-eclampsia and gestational diabetes (22.20%,33.30% and 61.10% in pregnant women with pre-eclampsia and gestational diabetes versus 5.30%, 6.00% and 7.10% in pregnant women with only gestational diabetes, respectively). 2. In respect to the c…	Moderate
13	James Samwel Ngocho	2019	Depression and anxiety among pregnant women living with HIV in Kilimanjaro region, Tanzania	Cross-sectional study	Tanzania	Juy 2016 to August 2017	200 pregnant women living with HIV	To determine prevalence of depression and anxiety and identify factors associated with these common mental health disorders among HIV-infeced pregnant women in Tanzania.	Structured survey was verbally administered in Swahili by a trained data collector.	-	Depression and anxiety in pregnancy	The co-existence of depression, anxiety and HIV positive. (3 risk factors)	Comorbid depression and anxiety was associated with being single (aOR = 4.5, 95%CI = 1.0–19.1), HIV shame (aOR = 1.2, 95%CI = 1.1–1.3) and lifetime experience of violence (aOR = 3.4, 95% CI = 1.2–9.6).	Moderate
14	Jessica A. McPherson	2012	Adverse outcomes in twin pregnancies complicated by early vaginal bleeding	Retrospective cohort study	The US	1990-2008	2,106 twin pregnancies	To estimate the risks of adverse pregnancy outcomes associated with early vaginal bleeding in twin pregnancies.	Data were primarily extracted from medical records, and then supplemented by the patient.	Twin pregnancies with vaginal bleeding	Adverse pregnancy outcomes, including pre-eclampsia, abruption, preterm premature ruptire of membranes (PPROM), preterm birth, and intrauterine growth restriction (IUGR).	The co-existence of twin pregnancies and early vaginal bleeding. (2 risk factors)	Twin pregnancies with early vaginal bleeding had significantly higher risks of abruption (aOR: 7.21, 95% CI: 3.61-14.41), PPROM (aOR: 2.48, 95% CI: 1.68-3.68), and preterm birth (aOR: 1.72, 95% CI: 1.17-2.54) compared to twin pregnancies without bleeding.	High
15	Lynn R. McDonald	2020	Syndemic of Lifetime Mental Illness, Substance Use Disorders, and Trauma and Their Association With Adverse Perinatal Outcomes	Retrospective cohort study	The US	2012	1,988 women who delivered during the study period.	To examine whether psychosocial factors (mental illness, substance use disorders, and interpersonal trauma) were independently and synergistically associated with adverse perinatal outcomes.	Data were collected from the electronic medical record by trained medical and nursing research personnel.	Psychosocial factors, including mental illness, substance use disorders, and interpersonal trauma during preganncy.	Adverse perinatal outcome, which was a dichotomous composite variable of the presence of at least one of the following variables: preterm delivery (<37 gestational weeks), low birth weight (<2,500 g), neonatal intensive care unit (NICU) admission, or stillbirth.	Number of psychosocial factors. (3 risk factors)	1. There were 7.5% (n = 124) who reported two psychosocial factors, and 3.1% (n = 51) who reported all three psychosocial factors. 2. Having a greater number of psychosocial factors was significantly and positively associated with adverse perinatal outcomes (for trend, p = .01, Gamma = .16). 3. Among women who reported all three psychosocial factors, the odds of an adverse perinatal outcome were …	Moderate
16	Varun Manoharan	2020	Impact of comorbid polycystic ovarian syndrome and gestational diabetes mellitus on pregnancy outcomes: a retrospective cohort study	Retrospective cohort study	Australia	February 2015 to January 2019	1,545 women with gestational diabetes mellitus	To retrospectively evaluate the impact of comorbid polycystic ovarian syndrome (PCOS) on pregnancy outcomes among with women with gestational diabetes mellitus (GDM).	Data were collected through a standardised, self-report questionnaire and medical history.	Comorbid polycystic ovarian syndrome and gestational diabetes mellitus	Pregnancy and neonatal outcomes	The co-existence of polycystic ovary syndrome and gestational diabetes mellitus. (2 risk factors)	1. Women with PCOS and GDM had a higher body mass index (31.5 kg/m2 vs 27.7 kg/m2, p < 0.001), significant gestational weight gain (12.6 kg vs 11.5 kg, p = 0.016), and more frequent use of pharmacotherapies to manage their GDM (57.7% vs 45.2%, p < 0.001). 2. There was a significantly higher incidence of preeclampsia among GDM+PCOS+ women compared to those without PCOS.	Moderate
17	Tuija Männistö	2016	Maternal psychiatric disorders and risk of preterm birth	Observational cohort study	the US	2002-2008	223,394 singleton pregnancies	To study the effect of maternal psychiatric disorders (depression, anxiety disorder, bipolar disease, schizophrenia, unspecified psychiatric disorder, and comorbid conditions) and odds of preterm birth.	Data were extracted from electronic medical records	Maternal psychiatric disorders, including depression, anxiety, bipolar disorder, schizophrenia and unspecified psychiatric disorder during pregnancy.	Preterm birth	The co-existence of depression, anxiety, and bipolar disease. (3 risk factors)	1. The highest odds of preterm birth were observed among women with depression with anxiety disorder (OR 2.31, 95% CI 1.93-2.78). 2. Women with depression with anxiety disorder had the highest odds of preterm birth <34 weeks (OR 3.06, 95% CI 2.36-3.97) and <28 weeks’ gestation (OR 2.99, 95% CI 1.83-4.90) (Table 2).	High
18	Najmeh Maharlouei	2021	Depression and anxiety among pregnant mothers in the initial stage of the Coronavirus Disease (COVID-19) pandemic in the southwest of Iran	Cross-sectional study	Iran	March 24 to April 7, 2020	540 pregnant mothers	To investigate depression, anxiety, and stress levels of pregnant mothers in the initial stage of the COVID-19 infection in the southwest of Iran.	Data were collected through online questionnaires	Medical histories of pregnant mothers	The levels of depression, anxiety and stress in pregnant mothers	Number of comorbidities, including hypothyroidism, diabetes mellitus/gestational diabetes mellitus, other endocrine disorders, headache, hypertension, cardiovascular diseases, immune thrombocytopenic purpura. (7 risk factors)	1. Among the included 540 women, 29 mothers (5.4%) had two comorbidities, and one mother (0.2%) reported three comorbidities. 2. Respondents who had two or more comorbidities had a 3.7 times higher chance of achieving an abnormal DASSA level (p = 0.001; CI for OR 1.7–8.2).	Moderate
19	Shuangshuang Ma	2022	Association of maternal prenatal depression and anxiety with toddler sleep: the China‑Anhui Birth Cohort study	Prospective cohort study	China	January to September, 2008	2,552 pregnant women in the third trimester	To investigated whether maternal depression comorbid with anxiety worsens toddler’s sleep problems.	Information concerning sociodemographic characteristics and lifestyle was collected through the face-to-face interview by trained researchers.	Maternal prenatal depression and anxiety during pregnancy	Toddler sleep problems	Comorbid depression and anxiety. (2 risk factors)	1. The pevalence of prenatal depression comorbid with anxiety was 9.0%. 2. Compared with mothers without prenatal anxiety and depression, mothers with comorbid depression and anxiety continued to be strongly associated with BISQ assessed toddlers’ sleep problem in adjusted models for covariates (OR = 2.09, 95% CI: 1.22–3.57).	Moderate
20	Abigail Lopez	2019	Maternal Mental Illness Is Associated with Adverse Neonate Outcomes: An Analysis of Inpatient Data	Longitudinal study	The US	2008-2010	178,737 pregnant women	To assess the role of maternal mental illness and its association to poor fetal growth and preterm delivery in one of the most socioeconomically disadvantaged areas of California.	Data were extrcted from inpatient information of California’s Office of Statewide Health Planning and Development (OSHPD) files	Maternal mental illness	Adverse neonatal outcome	The Charlson comorbidity index which provides a score for comorbidities for each discharged based on ICD-9-CM. (17 items)	An increasing number of co-morbidities was also associated with poor fetal growth and preterm delivery.	Moderate
21	Siang Ing Lee	2022	Epidemiology of pre-existing multimorbidity in pregnant women in the UK in 2018: a population-based cross-sectional study	Cross-sectional study	The UK	January 1 to 31 December, 2018	71,522 pregnant women	To estimate the prevalence of pre‑existing multimorbidity (two or more long‑term physical or mental health conditions) in pregnant women in the United Kingdom (England, Northern Ireland, Wales and Scotland).	This study used three datasets from different health settings, covering all four nations in the UK: Clinical Practice Research Datalink, (CPRD, England, Northern Ireland, Scotland and Wales), Secure Anonymized Information Linkage (SAIL, Wales) and Scottish Morbidity Records (SMR, Scotland).	Pre-existing multimorbidity in pregnant women	-	The presence of two or more pre-existing long-term physical or mental health conditions prior to the index pregnancy. (79 long-term chronic conditions)	1. The prevalence of multimorbidity was 44.2% (95% CI 43.7–44.7%), 46.2% (45.6–46.8%) and 19.8% (18.8– 20.8%) in CPRD, SAIL and SMR respectively. 2. The most prevalent combinations were depression and anxiety in primary care datasets (2.2 and 2.7% of pregnant women in CPRD and SAIL respectively) and common mental health disorders and asthma for SMR (3.2%). 3. When only considering physical condit…	Moderate
22	Mahmoud Abdelwahab	2022	Risk factors for preterm birth among gravid individuals receiving buprenorphine for opioid use disorder	Retrospective Cohort Study	The US	July 1, 2013 to June 30, 2018.	507 pregnant women with opioid use disorder	To determine the rate of preterm birth and risk factors for preterm birth in pregnancies complicated by opioid use disorder maintained on buprenorphine.	The cohort of patients was identified through an information warehouse search of the electronic medical record.	Buprenorphine receiving for opioid use disorder (OUD)	The prevalence of preterm birth(PTB)	The co-existence of opioid use disorder, psychiatric disorders, and hepatitis C infection. (3 risk factors)	1.Preterm birth rate in women who have more than two psychiatric disorder but comorbidity not present is 92/389 (23.7%) ; in women who have more than two psychiatric disorder when comorbidity is present is 23/118 (19.5%). 2.Among individuals using 0, 1, 2, or 3 or more illicit supplements in addition to confirmed buprenorphine for opioid use disorder, the preterm birth rate was 27.4% (reference),…	High
23	Kazuyoshi Aoyama	2019	Association of Maternal Age With Severe Maternal Morbidity and Mortality in Canada	A nationwide population-based cohort study	Canada	April 1, 2004 to March 31, 2015	3 ,162,303 pregnant women	To investigate the association of maternal age, adjusting for patient-level and hospital-level factors, with severe maternal morbidity (SMM) and maternal death in Canada.	Data were derived from the Discharge Abstract Database (DAD) of the Canadian Institute for Health Information (CIHI).	Maternal age at the index delivery	The primary outcome was SMM during an episode of care. Maternal death (during pregnancy and within 6 weeks after termination of pregnancy) was the secondary outcome.	Maternal comorbidity index (≥2). (34 chronic conditions)	1. the prevalence of maternal comorbidity(≥2) was 4.3% (137434) 2.Odds Ratios for SMM and Mortality with maternal comorbidity index (≥2) were 3.67 (3.56-3.78), 10.20 (10.20-10.20) ,respectively.	Moderate
24	Eva Asselmann	2018	Maternal anxiety and depressive disorders prior to, during and after pregnancy and infant interaction behaviors during the Face-to-Face Still Face Paradigm at 4months postpartum: A prospective-longitudinal study	A prospective-longitudinal study	Germany	January 2009 to September 2012	533 pregnant women	To investigate the role of maternal anxiety and depressive disorders during pregnancy for a variety of (changes in) infant behavioral outcomes including positive and negative facial expressions and vocalizations as well as distancing and touching behavior over the course of the FFSFP at 4 months.	Standardized diagnostic interviews, questionnaires and behavioral observation.	Maternal anxiety or/and depressive disorders prior to, during and after pregnancy	Infant positive and negative facial expressions and vocalizations, distancing behavior, self- and object-touch, observed during the FFSFP at 4 months postpartum.	Maternal anxiety and depressive disorders during pregnancy. (2 risk factors)	1.Among the included 283 women, 68 mothers(24.0%) were comorbid with anxiety and depression until T6. 2.the M with 95%CI with maternal comorbid anxiety and depression until T6 for Positive facial expression facial expression of Play vs. still face[−0.083, −0.110-−0.065], Still face vs. reunion[0.094, 0.074-0.120], Play vs. reunion [0.015, −0.005-0.036] 3.the M with 95%CI with maternal comorbid an…	High
25	Blair O. Berger	2021	Adverse Birth Outcomes Among Women of Advanced Maternal Age With and Without Health Conditions in Maryland	Retrospective study	Maryland, the US	2004 to 2015	14,933 prognant women	To assess the association between advanced maternal age (AMA) and adverse birth outcomes among women with and without pre-existing and pregnancy-related health conditions in Maryland.	Data were pooled from the Maryland Pregnancy Risk Assessment Moni- toring System (PRAMS) survey.	Health conditions and AMA.	Birth outcomes including PTB regardless of birthweight (before 37 completed weeks gestation), PTB without LBW, LBW regardless of term (<2,500 g), LBW term births, and LBW PTB.	The co-existence of advanced maternal age with hypertensive disorders/asthma/pre-gestational or gestational diabetes. (5 risk factors)	1.the adjusted OR and 95%CI of the co-existence of advanced maternal age and pregestational diabetes for PTB [1.24 (0.63–2.46)], for PTB without LBW [1.72 (0.62–4.50)], for LBW [0.98 (0.55–1.77)], for LBW term [1.75 (0.74–4.13)], for LBW preterm [0.81 (0.43–1.51)] 2.the adjusted OR and 95%CI of the co-existence of advanced maternal age and hypertensive disorders for PTB [1.47(1.02–2.14) ], for PT…	High
26	Amy L. Bird	2017	Maternal health in pregnancy and associations with adverse birth outcomes: Evidence from Growing Up in New Zealand	Prospective cohort study	New Zealand	2009-2010	6,822 pregnant women	To examine prospectively multiple indicators of pregnancy health and associations with adverse birth outcomes within a large, diverse sample of contemporary women.	Each enrolled woman in the last trimester of pregnancy was interviewed through computer-assisted face-to-face interviews. Birth outcomes were obtained by data linkage with perinatal medical records.	multiple indicators of pregnancy health	Three birth outcomes: low birth weight (LBW), pre- term birth (PTB) and delivery type.	Two or more of the following risk factors: overweight or obese, weight gain during pregnancy, smoking status, doctor-diagnosed illness (diabetes, asthma, heart disease, high blood pressure, anaemia), disability, cigarette smoking, alcohol use, lack of regular activity. (11 risk factors)	1.Women with two (OR = 2.24, 95%CI 1.40-3.52) or three or four (OR = 3.86, 95%CI 1.66-8.11) risk factors were at increasing risk of having a LBW infant. 2.Women with two or three risk factors (OR = 2.87, 95%CI 1.89-4.28) were at greater risk of PTB. 3.Women with two (OR = 2.39, 95%CI 1.60-3.50) or three (OR = 6.24, 95%CI 1.30-23.24) risk factors were at increasing risk of having a SGA infant. 4.W…	Moderate
27	R. Bond	2017	Diabetes risk in women with gestational diabetes mellitus and a history of polycystic ovary syndrome: a retrospective cohort study	Retrospective cohort study	Quebec, Canada	April 1, 1990 to March 31, 2012.	34,686 women with gestational diabetes during pregnancy (live birth)	To investigate whether polycystic ovary syndrome further increases postpartum diabetes risk in women with gestational diabetes mellitus and to explore relationships between polycystic ovary syndrome and incident diabetes in women who do not develop gestational diabetes.	Data merged from the Quebec birth and death registries and the Quebec Physician Services Claims and Hospitalization Discharge Databases.	Polycystic ovary syndrome(PCOS) and gestational diabetes mellitus(GDM).	Development of diabetes.	The co-existence of polycystic ovary syndrome and gestational diabetes mellitus. (2 risk factors)	1.513 (1.5%) mothers with both GDM and PCOS 1.In women with both GDM and a PCOS history, diabetes incidence was 24.85 per 1000 person-years (95% CI 20.96, 29.47), corresponding to 132 cases of diabetes. 2. PCOS was conclusively associated with incident diabetes in women with a history of GDM [hazard ratio (HR) aHR 1.52, 95% CI 1.27, 1.82].	High
28	Clare C Brown	2020	Associations Between Comorbidities and Severe Maternal Morbidity	Retrospective cohort study	the US	2016-2017	1,480,925 deliveries in the data	To evaluate the associations between the number of chronic conditions and maternal race and ethnicity (“race”) with the risk of severe maternal morbidity.	Data were derived from the Healthcare Cost and Utilization Project National Inpatient Sample, the National Inpatient Sample, and the Agency for Healthcare Research and Quality	The number of comorbidities and maternal race	Severe maternal morbidity.	The co-existence of two, or three or more comorbidities. (29 diseases items)	1.Women with two comorbidities (rate=379.9; OR=8.1 [95% CI: 7.8-8.5]), or three or more comorbidities (rate=560; OR=12.1 [95% CI: 11.5-12.7]) were at increasing risk of severe maternal morbidity. 2.Deliveries among women with two or three comorbidities had further increased odds of severe maternal morbidity (OR: 6.6 [95% CI: 6.3-6.9] and OR: 9.1 [95% CI: 8.7-9.6]) and of severe maternal morbidity…	High
29	Hilary K. Brown	2016	Perinatal Health of Women with Intellectual and Developmental Disabilities and Comorbid Mental Illness	Retrospective cohort study	Ontario, Canada	April 1, 2002 to March 31, 2012.	3,932 pregnant women	To: (1) describe a cohort of women with dual diagnosis in terms of their social and health characteristics and (2) compare their risks for adverse maternal and neonatal outcomes to those of women with IDD only.	Data were obtained from the Institute for Clinical Evalua- tive Sciences (ICES).	Dual diagnosis and IDD only	Primary maternal outcomes were gestational diabetes, gestational hypertension, preeclampsia/eclampsia, and venous thromboembolism. Primary neonatal outcomes were preterm birth, small for gestational age, and large for gestational age. We also examined several secondary outcomes.	Intellectual and developmental disabilities and mental illness (2 risk factors)	1.In the sample, there were 2,080 women(52.9%) with co-occurring IDD and mental illness. 2.Infants born to women with dual diagnosis had increased risks for preterm birth (adjusted relative risk [aRR] 1.31, 95% confidence interval [CI] 1.08 to 1.59) and neonatal morbidity (aRR 1.35, 95% CI 1.03 to 1.76) , small for gestational age (aRR 1.04, 95% CI 0.90 to 1.19), large for gestational age (aRR 0.…	Moderate
30	Kathleen Browne	2021	The joint effects of obesity and pregestational diabetes on the risk of stillbirth	Retrospective cohort study	Texas, the US	2006 to 2014	3,097,123 pregnant women	To determine the risk of stillbirth in pregnancies complicated by both conditions.	Data were derived from the Texas vital records.	PGDM, obesity, PGDM and obesity	The rate of stillbirths.	The co-existence of pre-gestational diabetes with overweight, obesity or morbidly obese. (2 risk factors)	1.The rate of stillbirth further increased with coexistence of PGDM to 209.8 per 10,000 pregnancies in the morbidly obese group. 2.Using normal weight non-diabetics as the baseline comparison group, the aHR was 12.86 [9.36, 17.67] for the morbidly obese with PGDM. 3.The highest risk of stillbirth was seen between 37 and 39 weeks, when the aHR in the diabetic morbidly obese group was 25.34 [15.58,…	High
31	Li-Fen Chen	2021	Association between the use of antidepressants and the risk of preterm birth among pregnant women with depression: a retrospective cohort study in Taiwan	Retrospective cohort study	Taiwan, China	2000 to 2012	10,614 pregnant women	To investigate the association between the use of antidepressants and the risk of preterm birth in pregnant women who have had perinatal depression.	Data were extracted from the Taiwanese National Health Insurance Research Database (NHIRD).	Use of antidepressants	The risk of preterm birth	1.The co-existence of perinatal depression and antidepressants. (2 risk factors) 2.The co-existence of perinatal depression, antidepressants, anxiety disorder, multiple gestation, diabetes mellitus, hypertension, dyslipidemia, reproductive tract infection, pre-eclampsia, placenta prevail, polycystic ovaries or pregnancy with history of infertility. (12 risk factors)	1.Compared with the women with perinatal depression who were not using antidepressants during pregnancy, the women taking antidepressants had a 1.762-fold risk of preterm birth (adjusted HR=1.762, 95% CI 1.351 to 2.294, p<0.001). 2.Women undergoing antidepressant treatment in their third trimester (aHR=2.009, 95% CI 1.675 to 2.587, p<0.001) had the highest aHR, followed by those in their first tr…	Moderate
32	Mi Jin Choi	2022	Risk and Risk Factors for Postpartum Type 2 Diabetes Mellitus in Women with Gestational Diabetes: A Korean Nationwide Cohort Study	Retrospective cohort study	Korea	January 1, 2004 to December 31, 2016	1,647,903 women	To assess these risk and risk factors for postpartum type 2 diabetes mellitus (T2DM) after gestational diabetes more accurately through a population-based study to provide basic data for prevention strategies.	Data were extracted from the NHIS–NHID, the single insurer of the nation and covers the entire population of Korea.	Risks brought by gestational diabetes to T2DM	The incidence of diabetes in the late postpartum period (1 year after).	The co-existence of gestational diabetes with obesity, maternal age, family history of diabetes, hypertension, and insulin use. (6 risk factors)	1.Women with both obesity and gestational diabetes had a higher risk of T2DM (HR, 2.84; 95% CI, 2.70 to 2.98; P<0.001) than in the non-obese group (HR, 2.31; 95% CI, 2.24 to 2.37; P<0.01) 2.Those with both obesity and gestational diabetes showed a 7.59-times (95% CI, 7.33 to 7.86; P<0.001) greater risk of developing postpartum T2DM compared to those without both obesity and gestational diabetes.	Moderate
33	Lisa M. Christian	2021	Maternal depressive symptoms, sleep, and odds of spontaneous early birth: implications for racial inequities in birth outcomes	Prospective study	the US	2009 to 2018	317 women in mid-pregnancy	To examine the role of depressive symptoms and sleep quality in predicting the odds of spontaneous shortened gestation .	Core questionnaire measures of sleep and depressive symptoms	Maternal depressive symptoms and sleep	Odds of shortened gestation	Co-occurrence of depression and poor sleep quality during pregnancy. (2 risk factors)	Women with comorbid poor sleep and depressive symptoms exhibited higher odds of spontaneous shortened gestation than those with neither risk factor (39.2% versus 15.7% [OR (95% CI) = 2.69 (1.27, 5.70)], p = 0.01).	Moderate
34	Swee May Cripe	2011	Risk of preterm delivery and hypertensive disorders of pregnancy in relation to maternal co-morbid mood and migraine disorders during pregnancy	Prospective cohort study	the US	1996 to 2008	3,432 pregnant women	To valuate the risks of preterm delivery and hypertensive disorders of pregnancy among pregnant women with mood and migraine disorders.	Structured interviewer administered questionnaire and and medical records.	Isolated mood, isolated migraine disorder and co-morbid mood-migraine disorders	Preterm delivery and hypertensive disorders of pregnancy	Co-morbid mood-migraine disorders. (2 risk factors)	1.In this sample of women, 73 (2.1%) had co-morbid mood-migraine disorders. 2.Women with co-morbid disorders were almost twice as likely to deliver preterm (adjusted RR = 1.87, 95% CI 1.05, 3.34) compared with the reference group. 3.Women with co-morbid mood-migraine disorders had increased risk (adjusted RR = 1.94, 95% CI 0.94, 3.98) of spontaneous preterm delivery and increased risk (adjusted R…	High
35	Shayna D. Cunningham	2017	Maternal Medical Complexity: Impact on Prenatal Health Care Spending among Women at Low Risk for Cesarean Section	Prospective cohort study	the US	January 2010 to December 2011	95,663 pregnant women	To examine the association between number of comorbid conditions and prenatal health care expenditures, and to determine expected additional spending for women with each condition.	Data were from a national, multipayer database consisting of health care claims for more than 50 million Americans per year from all 50 states and the District of Columbia maintained by the HCCI.	One or more comorbid conditions.	Allowed charges from a commercially insured population	Co-existence of any two or more of the ten comorbidities (hypertension, including preeclampsia and eclampsia; diabetes; gestational diabetes; thyroid disorders; obesity; asthma; infections, such as HIV and toxoplasma; mental health conditions; substance use; and amniotic fluid issues including polyhydramnios and oligohydramnios). (10 comorbidities)	1.8049 (8.3%) pregnant women had two or more comorbidities 2.the β (Standard Error) of the association between pregnant women had two comorbidities and prenatal health care expenditures for all birth [2,030 (39)], Vaginal Births [2,044 (47)], Cesarean Deliveries [1,942 (72)]. 3.2.the β (Standard Error) of the association between pregnant women had three or more comorbidities and prenatal health c…	Moderate
36	Mary-Rose Faulkner	2020	Collective impact of chronic medical conditions and poverty on perinatal mental illness: population-based cohort study	Observational cohort study	Ontario, Canada	April 1, 2005 to March 31, 2015	853,433 women with a singleton live birth and no recent mental healthcare	To : (1) estimate the prevalence of co-occurring CMC and poverty in pregnant women and (2) examine their collective impact on perinatal mental illness risk.	Health administrative datasets were accessed at ICES, a not-for-profit, independent agency that stores data on the use of the healthcare system.	Poverty and 16 CMCs that are common in reproductive-aged women and could have an adverse impact on pregnancy	The evaluation of perinatal mental illness.	The co-existence of any two or more of the 16 chronic medical conditions. (16 chronic conditions)	1.In the cohort (n=853433), the prevalence of co-occurring CMC and poverty was 5.0%. 2. Measures of additive interaction for the collective impact of CMC and poverty on perinatal mental illness risk were not statistically significant (RERI 0.02, 95% CI -0.01 to 0.06; SI 1.09, 95% CI 0.95 to 1.24). 3.Among women with ≥1 CMCs, 19.8% experienced a perinatal mental illness, compared with 15.6% of tho…	Moderate
37	Tiffany Field	2010	Comorbid Depression and Anxiety Effects on Pregnancy and Neonatal Outcome	Prospective cohort study	Not report	Not report	911 pregnant women in second trimester of pregnancy	To explore the separate effects of prenatal depression and anxiety and the effects of comorbid depression and anxiety on: 1)mothers' mood states including depression, anxiety and anger and on their daily hassles and sleep disturbances as well as their EEG and biochemistry (cortisol, norepinephrine, epinephrine, dopamine and serotonin) at the prenatal and the neonatal periods; and 2)neonatal outco…	the Center for Epidemiological Studies-Depression scale (CES-D) (Radloff, 1977), the State Anxiety Inventory (STAI) (Spielberg, Gorsuch, & Lushene, 1970), the State Anger Inventory (STAXI) (Spielberger, Ritterband, Sydeman, Reheiser, & Unger, 1995), the Behavioral Inhibition Scale (BIS) (Carver & White, 1994) the Daily Hassles Scale (Field et al., 1983), the Sleep Disturbance Scale (Verran & Snyd…	Depression and anxiety	Mothers' mood states and neonatal outcomes.	Comorbid depression and anxiety. (2 risk factors)	1. the number of comorbid anxiety and depression was 308 (33.8%). 2. Means for Neonatal Outcome Variables of comorbid depression and anxiety: prematurity (14.5%,p=0.01), bith weight [3224.29(483.24), p=0.003 ], birth length[49.56 (4.96), p=0.05] EEG for mother[-0.16 (0.19), p=0.01] EEG for infant[-0.08 (0.15), p=0.003]	Low
38	Heather A. Flynn	2015	Relationship of prenatal depression and comorbidities to infant outcomes	Prospective cohort study	Northwest Florida, the US	2010 to 2012	419 women presenting consecutively for prenatal care at a health system serving primarily Medicaid patients	To provide information on the effect of prenatal depression and anxiety as assessed in the context of obstetrical care on key infant outcomes (gestational age at birth, birth weight, and APGAR scores), while simultaneously considering interactions with maternal medical conditions among primarily Medicaid enrollees.	Data were extracted from medical records at an obstetrical clinic located in Northwest Florida.	Depression, maternal anxiety and chronic medical conditions	Poor birth outcomes	1.The co-existence of depression with anxiety, diabetes, high blood pressure or kidney problems 2.The co-existence of anxiety with diabetes, high blood pressure or kidney problems. (5 risk factors)	1.For the gestational age outcome, women with both depression and anxiety had infants born at 38.4 weeks on average (S.E. = 1.1) as compared to women with anxiety only (no depression; mean gestational age = 35.5 weeks, S.E. = 1.6, p < .04). 2.For 5-minute APGAR women with both depression and high blood pressure (mean = 37.8, S.E. = .9, p < .04), and as compared to women with no depression and no …	Moderate
39	Lauren E. Friedman	2017	Migraine and the risk of post-traumatic stress disorder among a cohort of pregnant women	Cross-sectional study	Lima, Peru	February 2012 to March 2014	2,922 pregnant women	To examine the association between migraine and PTSD among pregnant women.	Structured questionnaires	Type of migraine and depression	The prevalence of PTSD	The co-existence of migraine and depression. (2 risk factors)	1.Compared to the reference group, participants suffering from depression and any migraine had odds of PTSD (OR = 2.09; 95% CI: 1.49–2.92), depression and probable migraine had odds of PTSD (OR = 1.59; 95% CI: 1.07–2.35) , depression and migraine had odds of PTSD (OR = 3.13; 95% CI: 1.91–5.11) after adjusting for potential confounders.	Moderate
40	Samereh Ghelichkhani	2021	Pregnancy outcomes among SARS-CoV-2-infected pregnant women with and without underlying diseases: a case-control study	Case-control study	Iran	March 2020 to April 2021.	98 pregnant women	To examine the pregnancy outcomes in women infected with the severe acute respiratory syndrome coronavirus 2 (SARS-CoV-2) with and without underlying diseases in western Iran.	Data were collected by a checklist	Underlying diseases(such as heart conditions, diabe- tes, autoimmune diseases, chronic respiratory conditions, cancer, or asthma.)	Risk factors and pregnancy outcomes	The co-existence of COVID-19 and underlying diseases of heart conditions, diabetes, autoimmune diseases, chronic respiratory conditions, cancer, or asthma. (7 risk factors)	1.The odds of preterm labor in women with the co-existence of COVID-19 and underlying diseases (OR=5.95, 95% CI (3.01, 7.15), p=0.034).	Moderate
41	Michael Hendryx	2014	Identifying Multiple Risks of Low Birth Weight Using Person-Centered Modeling	Cross-sectional study	West Virginia, the US	January 1, 2010 to July 31, 2011	28,820 women with live singleton births	To identify subgroups of women with multiple co-occurring risks and to examine the relationship of these risk classes to low birth weight outcome.	Data were obtained from the West Virginia Birth Score- Developmental Risk Screen and Newborn Hearing Screen.	Multiple potential risks of low birth weight outcomes (including marital status, stress, mother’s age, parity status, reported smoking and drug use during pregnancy, delayed prenatal care, Medicaid coverage, uninsurance, and low education)	Low infant birth weight	The co-existence of not married, stress during pregnancy, nulliparous, young mother, smoking, drug use, no prenatal care in first trimester, Medicaid, uninsured, less than high school education. (10 risk factors)	Odds ratio and 95%CI with the risk of Low Birth Weight 1. The co-existence of unmarried, first birth, young mother(age ≤18), low education and medicaid: 1.95 (1.55–2.47) 2. The co-existence of high stress, smoking, drug use, unmarried, medicaid, and late prenatal care: 4.78 (4.07–5.61)	Moderate
42	Jia-Lun Huang	2020	Preeclampsia and the Risk of Pancreatitis: A Nationwide, Population-Based Cohort Study	Retrospective cohort study	Taiwan, China	January 1, 1998 to December 31, 2010	86,315 pregnant women	To study the relationship between preeclampsia and the risk of pancreatitis.	Data were extracted from the Taiwanese National Health Insurance Research Databases (NHIRD)	Preeclampsia with comorbidities	Incidence of pancreatitis	Preeclampsia comorbid with alcohol-related diseases, biliary stone, diabetes mellitus, hyperlipidemia, hypertension, hepatitis B, hepatitis C, and the age of 36-45 years old. (9 risk factors)	1.The risk of pancreatitis incidence in preeclampisa with the age of 36-45 years old was (aHR=1.40, 95% CI: 0.74-2.64), with comorbidity was (aHR=0.80, 95% CI: 0.36-1.76), 2.The combined effect with risk of pancreatitis incidence: preeclampsia and alcohol-related (aHR=43.4, 95% CI: 6.06-311.3), preeclampsia and biliary stone (aHR=3.63, 95% CI: 1.59-8.27), preeclampsia and diabetes mellitus (aHR=5…	Moderate
43	Deana J. Hussamy	2019	Number of Risk Factors in Down Syndrome Pregnancies	Retrospective cohort study	Texas, the US	January 2009 to December 2015	125 Singleton pregnancies with delivery of live born or stillborn infant with Down syndrome	To evaluate the prevalence of risk factors, alone and in combination, in pregnancies with fetal Down syndrome, in an effort to characterize the efficacy of population-based screening and thereby improve counseling.	Data were extracted from an obstetrical database that contains selected pregnancy outcomes and neonatal outcomes for all deliveries at our hospital, including a description of structural and karyotypic abnormalities.	The number of risk factors	-	The co-existence of the following risk factors: maternal age ≥35 years at delivery, abnormal aneuploidy screening, minor ultrasound marker(s), and sonographic identification of a major anomaly. (4 risk factors)	1.More pregnancies had multiple risk factors than had a single risk factor, 90 (72%) versus 30 (24%), p < 0.001. 2.35(28%) of affected pregnancies occurred in women with two risk factor categories,36( 29%) with three, and 19(15%) with all four risk factor categories.	Moderate
44	Gladys Ibanez	2012	Depression and anxiety in women during pregnancy and neonatal outcome: Data from the EDEN mother–child cohort	Observational cohort study	Nancy and Poitiers, France	September 2003 to January 2006	1,719 women recruited before the 20th gestational week.	To analyze the relationship between depression and anxiety of women during pregnancy and neonatal outcomes.	The Center for Epidemiological Studies-Depression scale (CES-D) and the State Trait Inventory Anxiety (the “state” component of the STAI)	Depression and anxiety	Pregnancy and neonatal outcomes.	Comorbid depression and anxiety. (2 risk factors)	1.From the 1719 women included in the study, 13.2% (n=227) were classified as “depressed and anxious”. 2.Depression combined with anxiety during pregnancy with the risk of preterm birth (Odds Ratio: 1.61 [0.88–2.94]) ,spontaneous PB (Odds Ratio: 2.47 [1.27–4.80]), indicated PB (Odds Ratio: 0.41 [0.09–1.86]), Centiles according to customized curvesf Small-for-gestational age (Odds Ratio:1.18 [0.76…	Moderate
45	Jennifer Jardine	2020	Risk of complicated birth at term in nulliparous and multiparous women using routinely collected maternity data in England: cohort study	Cohort study	England	April 2015 to March 2016	276,766 women with a singleton birth at term	To determine the rate of complicated birth at term in women classified at low risk according to the National Institute for Health and Care Excellence guideline for intrapartum care (no pre-existing medical conditions, important obstetric history, or complications during pregnancy) and to assess if the risk classification can be improved by considering parity and the number of risk factors.	Data was collated from extracts of the routinely collected electronic Maternity Information Systems (MIS) of English National Health Service hospitals by the National Maternity and Perinatal Audit.	Low, intermediate, and increased risk group, defined by risk factors identified in the NICE guideline	Composite outcome of complicated birth (defined as a birth with any of the following events: use of an instrument (forceps or vacuum device), emergency caesarean delivery, obstetric anal sphincter injury, postpartum haemorrhage, or neonate born with an Apgar score of 7 or less at five minutes).	Age, BMI, pre-existing medical conditions, important obstetric history, and complications in current pregnancy. (4 risk factors)	1.In intermediated risk group: nulliparous women with two risk factors had the rates of complicated birth. [51.9% (421 of 811 women, 48.4% to 55.4%)] multiparous women without a history of caesarean section, with two risk factors, had the rates of complicated birth. [12.0% (364 of 3032 women, 10.9% to 13.2%)] multiparous women without a history of caesarean section, with three risk factors, had t…	Moderate
46	Azam Kouhkan	2018	Obstetric and perinatal outcomes of singleton pregnancies conceived via assisted reproductive technology complicated by gestational diabetes mellitus: a prospective cohort study	Prospective cohort study	Tehran, Iran	November 2014 to January 2017	574 pregnant women	To compare obstetric and perinatal outcomes of GDM between singleton pregnancies achieved by ART and those of spontaneous pregnancies, in order to have a clearer understanding of maternal and infant health under such conditions.	Data were obtained from patients’ medical records and hospital databases and through face-to-face interviews.	Assisted reproductive technology (ART) and spontaneous conception (SC)	Pregnancy outcomes [including pregnancy-induced hypertension (PIH), preeclampsia, antepartum hemorrhage (APH), cesarean section (CS), preterm birth (PTB), intrauterine growth restriction (IUGR), being small or large for gestational age (SGA or LGA), macrosomia, low birth weight (LBW), respiratory distress, neonatal hypoglycemia, NICU admission and perinatal mortality from antenatal visits to deli…	The co-existence of assisted reproductive technology and gestational diabetes mellitus. (2 risk factors)	1.ART-GDM (135, 23.5%). 2.ART-GDM group had a higher risk (95% confidence interval) of obstetric complications including PIH [aOR:7.04 (2.24–22.15)], preeclampsia [aOR:7.78 (1.62–37.47)], APH [aOR:3.46 (1.28–9.33)], emergency CS [aOR:2.64 (1.43–4.88)], and perinatal outcomes such as PTB [aOR:3.89 (1.51–10.10)], LBW [aOR:3.11 (1.04–9.30)] and NICU admission [aOR:4.36 (1.82–10.45)], as well as neon…	Moderate
47	Jing Wang	2023	Eclampsia, in vitro fertilization and the risk of preterm birth: a retrospective cohort study based on 2,880,759 samples	Retrospective cohort study	the US	2019	3,757,582 pregnant women who gave live births	To explore the interaction between eclampsia and in vitro fertilization on the risk of preterm birth	All information was collected from the National Vital Statistics System (NVSS) database	Eclampsia and in vitro fertilization	Preterm birth	The co-existence of eclampsia and in vitro fertilization (2 risk factors)	Subjects with both eclampsia and in vitro fertilization had a higher risk of preterm birth (OR=9.197, 95% CI=6.795-12.448)	High
48	Anna Richardt	2023	Etiology and risk factors of ischemic stroke during pregnancy and puerperium: A population-based study	Nested case-control study	Finland	1987-2016	375 pregnant women	Analyze the etiology and risk factors of pregnancy-associated ischemic stroke	Data were collected through medical records	Traditional and pregnancy-related risk factors	Ischemic stroke	Number of traditional and pregnancy-related risk factors including smoking, obesity, chronic hypertension, hypercholesterolemia, migraine, diabetes mellitus, gestational hypertension, eclampsia, and diabetes during pregnancy. (9 risk factors)	The IS patients more frequently had at least one traditional and/or pregnancy-related stroke risk factor compared to controls (50.5% vs 30.0%, OR 2.38, 95% CI 1.48–3.84). The risk of IS increased with the number of risk factors: Having at least two risk factors (OR 3.04, 95% CI 1.53– 6.03), three risk factors (OR 5.06, 95% CI 1.61–15.86), or four to five risk factors (age-adjusted OR 14.21, 95% 1…	Low
49	Helmut J. Kleinwechter	2022	Gestational diabetes mellitus and COVID-19: results from the COVID-19eRelated Obstetric and Neonatal Outcome Study (CRONOS)	Prospective observational study	Germany and Linz, Austria	April 3, 2020 to August 24, 2021	1490 pregnant women with clinically confirmed COVID-19	To investigate whether gestational diabetes mellitus is an independent risk factor for adverse maternal and fetal and neonatal outcomes in pregnant women with COVID-19.	A cloud-based electronic data platform was developed for collecting data.	Comorbidi gestational diabetes mellitus and COVID-19	(1) admission to an ICU (including maternal mortality), (2) diagnosis ofviral pneumonia, and/or (3) need for oxygen supplementation	Comorbid gestational diabetes, obesity and COVID-19 (3 risk factors)	Gestational diabetes mellitus, combined with periconceptional overweight or obesity, was independently associated with a severe maternal course of COVID-19, especially when themother required insulin and COVID-19 was diagnosed with or after gestational diabetes mellitus diagnosis.	Moderate
50	Lauren C. Shuffrey	2022	Gestational diabetes mellitus, prenatal maternal depression, and risk for postpartum depression: an Environmental influences on Child Health Outcomes (ECHO) Study	Observational cohort study	US and Puerto Rico	April 2002 and March 2020	5,822 pregnanct women	To determine the joint and independent associations of gestational diabetes and prenatal maternal depression on postpartum depression.	Information were harmonized across ECHO cohorts	Gestational diabetes mellitus and prenatal maternal depression	Postpartum depression	Comorbid gestational diabetes and prenatal depression (2 risk factors)	Comorbid GDM and Prenatal Maternal Depression was associated with an increased likelihood of PPD (OR 7.38, 95% CI 4.05, 12.94).	Moderate
51	Periyasamy Kuppusamy	2023	High-risk pregnancy in India: Prevalence and contributing risk factors – a national survey-based analysis	Cross-sectional survey	India	2019-2021	23 853 pregnant women	To determine the prevalence and associated factors with HRP among Indian women.	Data were collected through questionnaires	Sociodemographic characteristics of participants	High-risk pregnancies	PMSMA guidelines: (1) Maternal risks: adolescent women whose ages range from 15 to 17 years; older women who were more than 35 years; women who were below 140 cm (cm) in height; women with a higher body mass index (BMI)≥30.0 kgmes per square metres (kg)/(m2 ) ; (2) Lifestyle factors: smoke, use tobacco products besides cigarettes, and consume alcohol; (3) Medical risk: severely anaemic; (4) Curre…	(1) The prevalence of high-risk pregnancies among Indian women was 49.4%, with 33% of women having a single high-risk, and 16.4% having multiple high-risk pregnancies. (2) Women with no education (adjusted odds ratio (AOR) = 2.02; 95% confidence interval (CI) = 1.84-2.22) and the poorest wealth quintile (AOR = 1.33; 95% CI = 1.04-1.29) had significantly higher odds of having HRP than those with h…	Moderate
52	Liat Mor	2024	Improved neonatal outcomes in pregnancies with coexisting gestational diabetes and preeclampsia in normal birthweight neonates- insights from a retrospective cohort study	Retrospective cohort study	Israel	2008-2021	1753 pregnant women	To assess neonatal and maternal outcomes in appropriate-for-gestational-weight (AGA) neonates of mothers with both gestational diabetes mellitus (GDM) and preeclampsia (PET).	Data were collected through medical records	Coexisting gestational diabetes and preeclampsia	Neonatal outcomes	Coexisting gestational diabetes and preeclampsia (2 risk factors)	(1) Surprisingly, GDM concomitant with PET serves as a good prognostic factor associated with better adverse neonatal outcomes than in women with isolated morbidities. (2) Maternal outcomes in women with GDM + PET resemble those of women with isolated PET but are worse compared to isolated GDM. (3) Placentas of patients with GDM + PET exhibit unique characteristics typical of both maternal morbid…	High
53	Yanyan Hou	2023	Joint effects of recent stressful life events and adverse childhood experiences on perinatal comorbid anxiety and depression	Longitudinal cohort study	China	May 2019 to December 2019	1082 participants receiving prenatal care	To (1) clarify the associations between recent stressful life events and comorbid anxiety and depression at different time points throughout the perinatal period, and (2) examine the joint effects of adverse childhood experiences with recent stressful life events on comorbid anxiety and depression.	Data were collected through primary health care systems	Recent stressful life events and adverse childhood experiences	Comorbid anxiety and depression	Comorbid anxiety and depression (2 risk factors)	(1) As the number of stressful life events increased, the risk of comorbid anxiety and depression increased. (2) The joint effects of stressful life events with ACEs on CAD were identified throughout the perinatal period, with the highest observed in the first trimester (aOR = 7.47, 95% CI: 3.73–14.95; p for trend < 0.001).	Moderate
54	Ruofei Du	2023	Maternal comorbidity index and severe maternal morbidity among medicaid covered pregnant women in a US Southern rural state	Cross-sectional survey	US	2013-2016	72,183 pregnant women	To test the functionality of the Bateman index in association to SMM, in clustering the risks of pregnancies to SMM, and to study the predictability of SMM using the Bateman index.	Data were collected through medical records	Maternal comorbidity index	Severe maternal morbidity	Maternal comorbidity index (≥2). (21 chronic conditions)	The association between the index score and the occurrence of SMM is confirmed with statistical significance: relative to Bateman score falling in 0–1, adjusted Odds Ratios and 95% CIs are: 2.1 (1.78, 2.46) for score in 2–5; 5.08 (3.81, 6.79) for score in 6–9; and 8.53 (4.57, 15.92) for score >=10.	Moderate
55	Liu Yang	2023	Maternal hypertensive disorders during pregnancy and the risk of offspring diabetes mellitus in childhood, adolescence, and early adulthood: a nationwide population-based cohort study	Longitudinal cohort study	Denmark	1978-2018	2,448,753 individuals	To assess the association of maternal overall and type-specific HDPs with diabetes in offspring from childhood to early adulthood	Data were collected through medical records	Maternal hypertensive disorders during pregnancy	Offspring diabetes mellitus in childhood, adolescence, and early adulthood	Maternal hypertensive disorders and maternal diabetes history (2 risk factors)	This study observed stronger associations among offspring of mothers with HDP and comorbid diabetes (HR=4.64, 95%CI=3.85–5.60) than offspring of mothers with HDP or diabetes alone.	High
56	Amaya Azcoaga‑Lorenzo	2023	Maternal multimorbidity and preterm birth in Scotland: an observational record‑linkage study	Retrospective cohort study	UK	1 January 2014 and 31 December 2018	30557 live births from 27,711 pregnant women	To estimate the prevalence of multimorbidity in pregnant women and to examine the association between maternal multimorbidity and PTB.	Data were collected through electronic health records	Maternal multimorbidity	Preterm birth	Multimorbidity was defined by the presence of two or more pre-existing long-term physical or mental health conditions. (79 conditions)	The prevalence of pre‑existing multimorbidity and complex multimorbidity was 16.8% (95% CI: 16.4–17.2) and 3.6% (95% CI: 3.3–3.8), respectively. The prevalence of multimorbidity in the youngest age group was 10.2%(95% CI: 8.8–11.6), while in those 40 to 44, it was 21.4% (95% CI: 18.4–24.4), and in the 45 to 49 age group, it was 20% (95% CI: 8.9–31.1). In women without multimorbidity, the prevalen…	Moderate
57	Mi Jin Choi	2022	Maternal Pre-Pregnancy Obesity and Gestational Diabetes Mellitus Increase the Risk of Childhood Obesity	Case control study	South Korea	2009-2012	5276 pregnanct women	To determine the risk for early childhood obesity based on maternal gestational diabetes and pre-pregnancy obesity.	Data were collected through medical records	Maternal gestational diabetes and pre-pregnancy obesity	Childhood Obesity	Coexisting maternal gestational diabetes and pre-pregnancy obesity (2 risk factors)	Children whose mothers had both pre-pregnancy obesity and gestational diabetes had a 4.46 times higher risk (95% CI: 3.28–6.05, p < 0.001) of childhood obesity.	Moderate
58	Hilary K. Brown	2023	Patterns of multiple chronic conditions in pregnancy: Population-based study using latent class analysis	Population-based cohort study	Canada	1 April 2007 and 31 March 2020	2,014,508 pregnant women	To estimate the population prevalence of MCC in pregnancy and determine whether certain types of chronic conditions cluster together among pregnant women with MCC.	Data were collected through medical records	Multiple chronic conditions in pregnancy	-	22 chronic conditions in pregnancy including: asthma, cancer, cardiac arrhythmia, chronic hypertension, chronic liver disease, chronic obstructive pulmonary disease, congestive heart failure, coronary syndrome, diabetes mellitus, inflammatory bowel disease, mood and anxiety disorders, osteoarthritis, other mental illness, psychotic mental illness, renal failure, stroke, substance-use disorders, H…	Five patterns of multiple chronic conditions in pregnancy were identified: Class 1 (22.4% of women with MCC), osteoarthritis; Class 2 (23.7%), obesity; Class 3 (15.8%), substance use disorders; and Class 4 (22.1%), asthma. In Class 5 (16.1%), four physical conditions clustered together: obesity, asthma, chronic hypertension and diabetes mellitus.	Moderate
59	Suzanne Cao	2022	Prevalence of the number of pre-gestational diagnoses and trends in the United States in 2006 and 2016	Cross-sectional survey	US	2006 and 2016	950315 pregnant patients in 2006 and 795937 pregnant patients in 2016	To determine the prevalence of women with pre-gestational diagnoses and pregnancy-related complications, and assess the trends of pre-gestational diagnoses between two time-points, ten-years apart from 2006 to 2016	Data were collected through hospital inpatient system	Number of pre-gestational diagnoses	-	41 pre-gestational diagnoses or pregnancy-related complications including: advanced maternal age, alcohol use, anemia, asthma, chronic kidney disease, congenital heart disease, congestive heart failure, cystic fibrosis, diabetes mellitus, fibroid uterus, HIV, hypertension, ischemic heart disease, mental health, obesity, prior cesarean delivery, pulmonary hypertension, sickle cell disease/ thalass…	In 2006, the percent of patients with pregnancy-related complications was 64.7% among those with no pregestational diagnosis, 27.2% among those with one diagnosis, 6.7% with two, 1.2% with three, 0.2% with four, and 0.0% with five. In 2016, the percent of patients with pregnancy-related complications was 46.2% among those with no pre-gestational diagnosis, 31.6% among those with one diagnosis, 14…	Moderate
60	Sanghamitra Pati	2022	Profile of comorbidity and multimorbidity among women attending antenatal clinics: An exploratory cross‑sectional study from Odisha, India	Cross‑sectional study	India	February to July 2016	127 pregnant women attending three antenatal clinics	To estimate the prevalence of multimorbidity, identify its correlates, and assess healthcare utilization and expenditure outcomes among women availing of antenatal care clinics.	Data were collected using a “multimorbidity assessment questionnaire for primary care,” contextualized for antenatal settings.	Maternal multimorbidity	Medical consultation, the medicines consumed, functional limitation, and healthcare expenditure.	Multimorbidity was defined as the presence of two or more of 18 long-term conditions from which one is either: (1) A physical non‑communicable disease of long duration, like hypertension, (2) a mental health condition of long duration, such as a mood disorder, or (3) an infectious disease of long duration, such as HIV. (18 risk factors)	(1) About 15% of antenatal women were multimorbid. (2) Significant association was found between multimorbidity and medical consultation, the medicines consumed, and functional limitation. (3) The healthcare expenditure was significantly higher among the multimorbidity groups.	Moderate
61	Vera Mateus	2022	Rates of depressive and anxiety symptoms in the perinatal period during the COVID-19 pandemic: Comparisons between countries and with pre-pandemic data	Cross‑sectional study	Albania, Brazil, Bulgaria, Chile, Cyprus, Greece, Israel, Malta, Portugal, Spain, Turkey, and the United Kingdom	June 7th and October 31st 2020	3326 pregnant women	To examine differences in clinically significant depression, anxiety, and co-morbid symptoms among pregnant and postpartum women across several countries and compared prevalence of perinatal depression and anxiety before and during the pandemic in each participating country.	Data were collected throught questionnaries	Comorbid depressive and anxiety symptoms	-	Comorbid depressive and anxiety symptoms (2 risk factors)	Co-morbid depressive and anxiety symptoms was 15.2 % in pregnant women.	Moderate
62	Shishir Maharjan	2024	Risk Factors for Severe Maternal Morbidity AmongWomen Enrolled in Mississippi Medicaid	Nested case-control study	US	2018-2020	13485 pregnant women who had a live birth	To assess the association of health care access and clinical and sociodemographic characteristics with SMMamong women who had a live birth and were enrolled in Mississippi Medicaid.	Data were collected through medical records	Risk factors related to severe maternal morbidity	Severe Maternal Morbidity	19 factors included in maternal comorbidity index, severe preeclampsia, chronic congestive heart failure, sickle cell disease, multiple gestation, cardiac valvular disease, systemic lupus erythematosus, HIV, mild preeclampsia or unspecified preeclampsia, drug abuse, placenta previa, chronic renal disease, preexisting hypertensioon, previous cesarean birth, gestational hypertension, alcohol abuse,…	Women with higher maternal comorbidity index (aOR, 1.27; 95% CI, 1.16-1.40) had higher odds of experiencing SMM.	Moderate
63	Gauri Bapayeva	2022	The influence of advanced age and obesity on pregnancy course and outcome in patients with diabetes mellitus	Cross‑sectional study	Kazakhstan	1 January 2012 – 31 December 2017	323 diabetic pregnant women	To investigate the impact of maternal age and pre-pregnancy body mass index (BMI) on pregnancy outcomes of women with diabetes mellitus (DM).	Data were collected through medical records	Advanced age and obesity	Pregnancy complications including neonatal hypoglycaemia, jaundice, congenital hypothyreosis, necrotizing enterocolitis, pulmonary HTA, pulmonary problems, neonatal strength problems, need for neonatal oxygenation, intubation, or resuscitation, convulsions, sepsis, small or large anomalies, and postpartum hypertensioon.	Coexisting advanced maternal age and obesity in pregnant women with diabetes. (3 risk factors)	Old and obese women with DM often showed complications, and their newborns had higher birth weight (p = 0.003) and more neonatal complications (p = 0.041).	Moderate
64	Yi-Jie Zhang	2023	The interaction between no folic acid supplementation during early pregnancy and preeclampsia increased the risk of preterm birth	1:1 matched case-control study	China	January 2018-December 2018	2942 pregnant women who had live-birth singleton infants	To explore if there is a positive additive interaction between no folic acid (FA) supplementation in early period of pregnancy and preeclampsia which increases the risk of preterm birth (PTB).	Data were collected through medical records	No folic acid supplementation during early pregnancy and preeclampsia	Preterm birth	No folic acid supplementation during early pregnancy and preeclampsia (2 risk factors)	When the 2 exposures (no early FA supplementation and preeclampsia) coexisted, the risk of all PTB increased significantly (aOR11=12.138; 95% CI 5.726-25.73), the interaction between 2 exposures was positive (S=1.27) and increased 2.385-fold risk of all PTB (RERI=2.385); and there were similar results on iatrogenic PTB (aOR11=23.412; 95% CI 8.882–60.71, S=1.18, RERI=3.347).	Moderate
65	Ho‑Poh Kek	2023	The joint effect of gestational diabetes mellitus and hypertension contribute to higher risk of diabetes mellitus after delivery: a nationwide population-based study	1:4 matched cohort study	Taiwan, China	2004-2015	2,297,613 pregnant women	To examine the association between the co‑occurrence of GDM and PIH and the subsequent development of diabetes mellitus (DM), hypertension, and metabolic syndrome.	Data used in this study were obtained from the TNHIRD, which covers over 99% of the medical reimbursement claims made under the Taiwan NHI program.	Gestational diabetes mellitus and hypertension	Maternla postpartum diabetes, hypertension and metabolic syndrome	Gestational diabetes mellitus and hypertension (2 risk factors)	The cohort with both GDM and PIH had the highest risk of developing postpartum DM, hypertension, and metabolic syndrome, with hazard ratios of 21.47, 8.02, and 5.04, respectively, compared with the normal cohort.	Moderate
66	Ying Zhou	2022	The prevalence and associated factors of prenatal depression and anxiety in twin pregnancy: a cross-sectional study in Chongqing, China	Cross-sectional survey	China	Early March to late September 2021	210 women with twin pregnancies	To investigate the prevalence of prenatal anxiety and depressive symptoms in women with twin pregnancies and the associated factors.	Data were collected through medical records	Previous health status and sleep disturbance during pregnancy	Co-morbid anxiety and depressive in twin pregnancies women.	Co-morbid anxiety and depressive (2 risk factors)	The prevalence of co-morbid anxiety and depressive symptoms was 24.3%.	Moderate
67	Jue Wu	2024	Adverse Effects of Polycystic Ovary Syndrome on Pregnancy Outcomes in Women with Gestational Diabetes Mellitus: A Retrospective Study	Retrospective study	Jiangsu，China	January 1, 2021, to December 31, 2022	149 women diagnosed with GDM ( gestational diabetes mellitus)	To unravel the complex relationship between adverse outcomes associated with both PCOS and GDM	Data were gathered through a thorough examination of the patients’ medical records sourced from the obstetrics database maintained by the institution	GDM alone or both GDM and PCOS(Polycystic ovary syndrome)	Patients Delivery Details, Neonatal Outcomes and Delivery mode	The co-existence of gestational diabetes mellitus and polycystic ovary syndrome (2 risk factors)	1 GDM-PCOS(44,29.5%) 2.Women with GDM and PCOS have higher plasma glucose level at 120 minutes (PG120) level (9.17 mmol/L vs 8.59 mmol/L, p = 0.001). The incidence of postpartum hemorrhage is higher in women with history of GDM and PCOS (2.9% vs 22.7%, p < 0.01). On regression analysis, plasma glucose level at 60 minutes (PG60) level (odds ratio (OR) 6.341, 95% confidence interval (CI) 1.69~23.76…	Moderate
68	Lianne P. Hulsbosch	2023	Association between high levels of comorbid anxiety and depressive symptoms and decreased likelihood of birth without intervention: A longitudinal prospective cohort study	Longitudinal prospective cohort study	Netherlands	January 2013 to September 2014.	1682 Dutch- speaking pregnant women with gestational age at birth ≥37 weeks, and without multiple pregnancy, severe psychiatric disorder or chronic disease history.	To determine whether trajectories of CAD symptoms were (negatively) associated with physiological birth.	Data was collected through the questionnaires assessing anxiety and depressive symptoms at 12, 22 and 32 weeks	Trajectories of trajectories of comorbid anxiety and depressive (CAD) symptoms	Physiological birth	Comorbid anxiety and depressive symptoms (2 risk factors)	1.Seven trajectories (classes) of CAD symptoms were identified in 1682 women and subsequently merged into three groups: group 1—persistently low levels of symptoms (reference class 1; 79.0%), group 2—intermittently high levels of symp_x0002_toms (classes 3, 6 and 7; 11.2%), and group 3—persistently high levels of symptoms (classes 2, 4 and 5; 9.8%). Persistently high levels of CAD symptoms (group…	Moderate
69	Kentaro Nakanishi	2023	Association between maternal multimorbidity and preterm birth, low birth weight and small for gestational age: a prospective birth cohort study from the Japan Environment and Children’s Study	Cohort study	Japan	January 2011 to March 2014.	86674 singleton pregnant women	To determine the association between maternal multimorbidity and adverse perinatal outcomes, such as preterm births(PTB), low birthweight (LBW) and (gestational age)SGA	Data were extracted from dataset jecsta- 20190930 from the Japan Environment and Children’s Study (JECS). The JECS is an ongoing nationwide birth cohort study in Japan	Maternal multimorbidity (0,1,or ≥2 chronic conditions)	Primary outcome of this study was the incidence of adverse perinatal outcomes, including PTB, LBW and SGA. The secondary outcomes were the incidences of very preterm birth (VPTB), very low birth weight (VLBW) and extremely low birth weight (ELBW). PTB was defined as a gestational age of less than 37 weeks at delivery.	Maternal multimorbidity defined by: Abnormal pre-pregnancy BMI, allergic disease, anaemia, diabetes mellitus, domestic violence, dyslipidaemia, epilepsy, gastric or duodenal ulcer, heart disease, hepatitis, HIV infection, hypertension, inflammatory bowel disease, kidney disease, malignancy, migraine, neurological disease, other sexually transmitted diseases, psychiatric disorder, rheumatic or col…	1. In the present study, 40.2% of pregnant women had one or more chronic conditions.he prevalence of maternal multimorbidity was 6.3%. 2.The prevalence of pregnant women with one or more chronic conditions was 40.2%. The prevalence of maternal multimorbidity was 6.3%, and that of PTB, LBW, and SGA were 4.6%, 8.1%, and 7.5%, respectively. Pre- pregnancy underweight women were the most common, obse…	Moderate
70	Clare C. Brown	2023	Association Between Mental Health Conditions at the Hospitalization for Birth and Postpartum Hospital Readmission	Cross-sectional survey	USA	2016 to 2019	12222654 pregnant women	To evaluate the association between mental health conditions and hos- pital readmission within 42 days of discharge from the hospitalization for birth	Data were extracted from the HCUP NRD.The NRD includes patient demographics, hospital-level variables, and diagnosis and procedural codes using the International Classification of Diseases,Tenth Revision, Clinical Modification	The number of metal health conditions	Readmission within 42 days, readmission between 1 and 7 days (‘‘early’’), and readmission within 8 to 42 days (‘‘late’’).	Maternal health conditions including: anxiety-, bipolar-, depression-, disruptive/impulse control/conduct-, eating-, obsessive-, compulsive disorder-, personality-, schizophrenia-, somatic-, suicidal ideation/attempt-, and traumatic/stress-related conditions (11 risk factors)	1.5.3% having a single mental health condition, 1.9% having two mental health conditions, and 0.2% having three or more mental health conditions 2.the rate of 42-day readmission was 2.2 times higher for individuals with >=3 mental health conditions compared to those with none (3.38% vs. 1.56%; p < 0.001), 50% higher among individuals with 2 mental health conditions (2.33%; p < 0.001), and 40% hig…	High
71	Angélica Meinhofer	2022	Association of Comorbid Behavioral and Medical Conditions With Cannabis Use Disorder in Pregnancy	Cross-sectional survey	USA	2010 to 2018	20 914 591 pregnant women	To examine the prevalence of co-occurring psychiatric and medical conditions of US pregnant individuals hospitalized with and without CUD by concomitant SUDs.	Data were extracted from the Healthcare Cost and Utilization Project (HCUP), a family of national and state health care databases developed through a federalstate-industry partnership sponsored by the Agency for Healthcare Research and Quality.	Prevalence of demographic characteristics, psychiatric disorders (eg, depression and anxiety), and medical conditions (eg, epilepsy and vomiting).	Cannabis Use Disorder in pregnancy	Cannabis use disorder and substance use disorder (Including controlled substances or Excluding controlled substances) (2 risk factors)	1. There is significant differences in the prevalence of almost every medical and psychiatric outcome examined between hospitalizations with and without CUD diagnoses, regardless of concomitant SUDs. Elevations were seen in depression (0.089; 95% CI, 0.083-0.095),anxiety (0.072; 95% CI, 0.066-0.076), and nausea (0.036; 95% CI, 0.033-0.040]) among individuals with CUD only at hospitalization compa…	Moderate
72	Justin B. Echouffo Tcheugui	2022	Association of Concomitant Gestational Hypertensive Disorders and Gestational Diabetes With Cardiovascular Disease	Cohort study	Canada	July 1, 2007, to March 31, 2018	886 295 pregnant women	To estimate the individual and joint associations of gestational hypertensive disorders and gestational diabetes with incident cardiovascular disease	Data were extracted from Canadian Institute for Health Information (CIHI) Discharge Abstract Database,Same Day Surgery database from day surgery institutions in Ontario,Ontario Health Insurance Plan (OHIP) physician service claims ,Registered Persons Database for demographic information for all residents eligible for health care in Ontario	Gestational diabetes (GD) and/or hypertensive disorders(GHTD).	Incident CVD,defined as a composite of hospitalization for myocardial infarction, acute coronary syndrome, stroke, coronary artery bypass grafting, percutaneous coronary intervention, or carotid endarterectomy.	Gestational diabetes and hypertensive disorders (2 risk factors)	1.Among 886 295 eligible women (mean [SD] age, 30 [5.6] years; 43 861 [4.9%] with isolated GHTD, 54 061 [6.1%] with isolated GD, and 4975 [0.6%] with GHTD and GD), there were 1999 CVD events over 12 years of follow-up. 2. There was an association between isolated GTHD and incident CVD compared with no GTHD and no GD (aHR, 1.90; 95% CI, 1.51-2.35). In the late postpartum period (after the initial …	High
73	Cara S. Wetcher	2023	Association of Maternal Comorbidity Burden With Cesarean Birth Rate Among Nulliparous, Term, Singleton, Vertex Pregnancies	Cross-sectional survey	New York,USA	January 2019 to December 2021	30253 patients with nulliparous, term, singleton, vertex(NTSV) pregnancies	To determine the association between obstetric comorbidity index (OB-CMI) score and cesarean delivery among NTSV pregnancies and to evaluate whether disparities in mode of delivery exist based on race and ethnicity group after adjusting for covariate factors.	Clinical and demographic data were obtained from the inpatient electronic medical record system (Sunrise Clinical Manager [Allscripts])	Obstetric comorbidity index (OB-CMI) score	Cesarean delivery	Points in OB-CMI score,including preeclampsia with severe features or eclampsia, preeclampsia/gestational/chronic hypertension, congestive heart failure, pulmonary hypertension, ischemic heart disease/cardiac arrhythmia, congenital heart and/or valvular disease, placental abruption, autoimmune disease/lupus, HIV/AIDS, sickle cell disease/bleeding disorder/coagulopathy/anticoagulation, epilepsy/ce…	1.The overall NTSV cesarean birth rate was 28.5% (n = 8632); the rate increased from 22.1% among patients with an OB-CMI score of 0 to greater than 55.0% when OB-CMI scores were 7 or higher. On multivariable mixed-effects logistic regression modeling, there was a statistically significant association between OB-CMI score group and cesarean delivery; each successive OB-CMI score group had an incre…	Moderate
74	Xinxia Chen	2023	Birth outcomes in mothers with hypertensive disorders and polycystic ovary syndrome: a population-based cohort study	Cohort study	Finland	1 January 2004 to 31 December 2014	652 732 live births	To find out whether ovary syndrome (PCOS) associated with higher risks of extreme birth size and/or preterm birth in mothers with different hypertension type.	Data ware obtained from Finnish Medical Birth Registry (MBR) and Finnish Care Registers for Health Care (HILMO)	Polycystic ovary syndrome(PCOS) and hypertensive disorders (Chronic hypertension ,Gestational hypertension and Pre-eclampsia)	Birth outcomes (Preterm birth,Very preterm birth and offspring birth)	Polycystic ovary syndrome (PCOS) and hypertensive disorders (Chronic hypertension gestational hypertension and pre-eclampsia)（2 risk factors)	1.43 902 (6.7%) mothers with hypertensive disorders, 1709 (3.9%) had PCOS. 2.The associations of PCOS comorbid with chronic hypertension or pre-eclampsia was detected also for spontaneous births. Moreover, the risk of offspring LGA was higher in mothers with PCOS and gestational hypertension although lower in those with gestational hypertension alone (aORPCOS 2.04, 1.48–2.80 vs aORnon-PCOS 0.80, …	Moderate
75	Thayane Santos Siqueira	2022	Clinical characteristics and risk factors for maternal deaths due to COVID-19 in Brazil: a nationwide population-based cohort study	Cohort study	Brazil	27th February 2020 to the 15th September 2021.	15105 hospitalized pregnant women with COVID-19	To find out clinical characteristics and factors associated with death in hospitalised pregnant and postpartum women with COVID-19 from February 2020 to September 2021.	Data were extracted from SIVEP-Gripe.The SIVEP-Gripe is a deidentified national public domain database established by the Brazilian Ministry of Health for the surveillance of severe acute respiratory infections.	Type of comorbidity and number of pre-existing conditions (none, one, two and ≥ three).	The primary outcome was the time to in-hospital death. Survival time was estimated from the day of hospital admission to the day of in-hospital death.	COVID-19, diabetes, obesity, cardiovascular disease, asthma, immunosuppression, renal disease, pulmonary disease, neurological disease, haematological disease and liver disease (11 risk factors)	1.Pre-existing diabetes [HR 1.4 (95%CI 1.1–1.7)], cardiovascular disease [HR 1.6 (95%CI 1.3–2.0)] and obesity [HR 2.1 (95%CI 1.7–2.5)] and the number of comorbidities (1, 2 or ≥ 3 vs none) increased the risk of death in the univariate analysis.	Moderate
76	Lena C. Sweeney	2024	Co-existing chronic hypertension and hypertensive disorders of pregnancy and associated adverse pregnancy outcomes	Retrospective cohort study	USA	1 October 2013 to 1 October 2021	40840 diliveries	To examine maternal and neonatal outcomes in pregnancies affected by co-existing CHTN and HDP and compare these outcomes to those of pregnancies which were unaffected or affected by either condition alone.	Data were extracted from the electronic medical record using standardized definitions and billing and diagnosis codes.	Chronic hypertension(CHTN) only, hypertensive disorders (HDP) only,or co-existing CHTN and HDP	preterm birth <37 weeks’ gestation, small for gestational age (SGA) birthweight, ICU admission, and a morbidity composite.	Chronic hypertension and hypertensive disorders (2 risks factors)	1.Of 40,840 eligible people, 1451 (3.6%) had CHTN only; 5213 (12.8%) had HDP only; and 1890 (4.6%) had co-existing CHTN and HDP. 2.Though odds of adverse maternal and neonatal outcomes were significantly increased for all hypertensive groups relative to the unaffected referent group, co-existing CHTN and HDP had the highest odds of cesarean delivery (aOR 1.60; 95% confidence interval (CI) 1.45–1.…	Moderate
77	Quan Shen	2024	Comorbid Anxiety and Depression among Pregnant and Postpartum Women: A Longitudinal Population-Based Study	Population-based longitudinal study design	China	March 22, 2017 to March 30, 2022	1,941 pregnant women over 18 years of age	To identify the prevalence and risk factors for comorbid depression and anxiety	Data were derived from the Population Health Data Archive (PHDA) of the National Population Health Data Center (https://www.ncmi.cn/). This center is a nonprofit institution supported by the Institute of Medical Information and the Chinese Academy of Medical Sciences, which is one of the 20 national science data centers approved by the Ministry of Science and Technology and the Ministry of Financ…	Potential risk factors related to depression and anxiety	Comorbid anxiety and depression	Comorbid anxiety and depression (2 risk factors)	The prevalence of CAD was 15.67%, 8.36%, 11.64%, and 13.24% in the first, second, and third trimesters and postpartum, respectively. A higher proportion of women reporting, compared to women with single anxiety or depression, CAD during and after pregnancy were primiparas (OR = 1 32, 95% CI 1.06-1.65), having a smoking history (OR = 1 51, 95% CI 1.05-2.18), and having dissatisfied marital relatio…	Moderate
78	Joseph Mussa	2023	Considering gestational diabetes and gestational hypertension history across two pregnancies in relationship to cardiovascular disease development: A retrospective cohort study	Retrospective cohort study	Canada	April 1, 1990 and December 31, 2012	431,980 mothers with two consecutive, singleton deliveries	To evaluate the cumulative number of Gestational diabetes(GDM) and gestational hypertension(GHTN) occurrences across two pregnancies and its relationship to the incidence of CVD.	Data were extracted from administrative and vital statistics databases from Quebec	Four main exposure cate- gories were no gestational diabetes or hypertension occurrence, one occurrence, two occurrences, and three or more occurrences.	Composite of fatal and nonfatal myocardial infarc- tion, stroke (thromboembolic and hemorrhagic) and angina. Follow-up was to first CVD event, death from other causes, or the end of the study period (April 1, 2019).	Gestational diabetes and hypertension (2 risk factors)	1.Over a median 16.4 years, 4,228 mothers developed CVD. 2.Compared to those without GDM/GHTN, those with one occurrence had 47% higher CVD hazards (HR = 1.47, 95% confidence interval [CI], 1.35–1.61;), those with two occurrences had approximately 2-fold higher hazards (HR = 1.91, 95% CI, 1.68–2.17), and those with three or more experienced nearly 3-fold increased hazards (HR = 2.93, 95% CI, 2.20…	Moderate
79	Mohamed Mhereeg	2023	COVID-19 vaccination in pregnancy: the mpact of multimorbidity and smoking status on vaccine hesitancy, a cohort study of 25,111 women in Wales, UK	Cohort study	UK	13th April 2021 to 31st December 2021	25111 women eligible for vaccination during pregnancy	Aimed to investigate the impact of multimorbidity, smoking status, and demographics (age, ethnic group, area of deprivation) on vaccine hesitancy among pregnant women in Wales using electronic health records (EHR) data linkage.	Data were extracted from SAIL Databank ,which anonymously links a wide range of personbased data employing a unique personal identifier	No Multimorbidity or Multimorbidity(presence of two or more long-term health conditions.Long-term health conditions including depression, diabetes, asthma, and cardiovascular	COVID-19 vaccination uptake	Depression, diabetes, asthma, and cardiovascular disease (4 risk factors)	1. Women living with multimorbidity were 1.12 times more likely to have the vaccine compared to those living without multimorbidity (HR = 1.12, 95% CI 1.04 to 1.19, p = 0.001).	Moderate
80	Alice H. Linder	2022	Delivery outcomes associated with maternal congenital heart disease, 2000–2018	Repeated cross-sectional analysis	USA	2000 to 2018	73,109,790 delivery hospitalizations	To characterize temporal trends and outcomes of delivery hospitalization with maternal congenital heart disease	Data were obtained from the 2000–2018 National (Nationwide) Inpatient Sample (NIS) from the Healthcare Cost and Utilization Project .	Congenital heart disease with comorbidity diagnosis	Nontransfusion severe maternal morbidity, cardiac severe maternal morbidity,placental abruption, preterm delivery , preeclampsia and gestational hypertension, cesarean delivery, postpartum hemorrhage, transfusion, and stillbirth.	Congenital heart disease,congestive heart failure, arrhythmia, valvular disease, pulmonary disorders, and thromboembolism. (6 risk factors)	Maternal CHD was associated with severe maternal morbidity (adjusted risk ratios [aRR] 4.97, 95% CI 4.75, 5.20), cardiac severe maternal morbidity (aRR 7.65, 95% CI 7.14, 8.19), placental abruption (aRR 1.30, 95% 1.21,1.38), preterm delivery (aRR 1.47, 95% CI 1.43, 1.51), and transfusion (aRR 2.28, 95% CI 2.14,2.42). Risk for severe morbidity (AAPC 4.7%, 95% CI 2.5%, 6.9%) and cardiac severe morb…	Moderate
81	Folahanmi T. Akinsolu1	2023	Depression and perceived stress among perinatal women living with HIV in Nigeria	Cross-sectional survey	Ibadan, Nigeria	September 2022 to December 2022	402 pregnant women of known HIV	To determine the prevalence and factors associated with depression and psychological stress among WLHIV during their perinatal period in Ibadan, Nigeria, and to assess the relationship between HIV-related stress and depression among WLHIV.	Data was collected from the questionnaires	Support-related, clinical, and pregnancy-related characteristics of participants	Depression and perceived stress among perinatal women living with HIV	Co-occurrence of depression and percerived stress (2 risk factors)	1.The study included 402 participants, of whom 69.0 and 78.0% reported symptoms of depression and perceived stress, respectively. However, 15.2% of the participants have comorbid depression and stress. 2.The co-occurrence of depression and perceived stress was associated with partner status, income level, family support, gestational age, and years on antiretroviral therapy	Moderate
82	Jingya Li	2023	Dose-response associations of maternal age with pregnancy complications and multimorbidity among nulliparas and multiparas: A multicentric retrospective cohort study in southern China	Multicentric retrospective cohort study	China	2017 to 2018	135 274 pregnant women	To examine the dose-response associations between maternal age and pregnancy complications, the related multimorbidity and examine the dose-response associations between maternal age and pregnancy complications, and the related multimorbidity	Data was collected within each hospital through a standardised process for all pregnant or postpartum women admitted to the obstetric department	Maternal age	Pregnancy complications and multimorbidity	Pregnancy multimorbidity with eight types of pregnancy complications, including gestational diabetes mellitus (GDM), gestational hypertension, preeclampsia, postpartum haemorrhage (PPH), placental previa, placental abruption, infection, and severe anaemia. (8 risk factors)	Three distinct patterns of associations between maternal age and specific pregnancy complications. In relation to increasing maternal age, gestational diabetes mellitus, preeclampsia, and gestational hypertension showed nonlinear increasing trends for both nulliparas and multiparas, as did multimorbidity in nulliparas. Conversely, we observed linear increasing trends for placental previa in both …	High
83	Kaitlyn K. Stanhope	2022	Double, Triple, and Quadruple Jeopardy: Entering Pregnancy With Two or More Multimorbid Diagnoses and Increased Risk of Severe Maternal Morbidity and Postpartum Readmission	Retrospective cohort study	the US	October 2015 to April 2021	14,225 births	To estimate the association between multimorbidity and severe maternal morbidity (SMM) and 90-day postpartum readmission	Data was collected from the Grady Obstetric and Gynecologic Outcomes (GOGO) database	Multimorbidity	Readmission rate	Psychiatric history, preexisting cardiac disease, HIV, connective tissue or autoimmune disorder, bleeding disorder, chronic kidney disease, pulmonary hypertension, chronic diabetes (type I or II), chronic hypertension, seizure disorders, and asthma (11 risk factors)	1.Of 14,225 included births, 10.1% (1436)were to patients with multimorbidity. 2.Overall, SMM complicated 7.5% of births, and the 90-day readmission rate was 2.4%. Both SMM and readmission were more common among women with multimorbidity (SMM, 18.6% among women with multimorbidity compared with 6.3% without; 90-day readmission, 5.4% compared with 2.1%). Adjusting for potential confounders, multim…	Moderate
